# Supplementary material for: Revisiting the sialome of the cat flea Ctenocephalides felis
Source: PLoS One. 2023 Jan 17;18(1):e0279070. doi: 10.1371/journal.pone.0279070 (PMC9844850; doi:10.1371/journal.pone.0279070)
Supplement: S2 File — The file can be downloaded from the following link: https://proj-bip-prod-publicread.s3.amazonaws.com/transcriptome/C_felis/sialome_2022/cf.zip. (TXT) [file pone.0279070.s005.txt]

Excel spreadsheet containing the summarized results from the LC-MS analysis of C. felis salivary gland homogenates. The file can be downloaded from the following link: https://proj-bip-prod-publicread.s3.amazonaws.com/transcriptome/C_felis/sialome_2022/cf.zip
